# Supplementary material for: A NanoBiT assay to monitor membrane proteins trafficking for drug discovery and drug development
Source: Commun Biol. 2022 Mar 8;5:212. doi: 10.1038/s42003-022-03163-9 (PMC8904512; doi:10.1038/s42003-022-03163-9)
Supplement: Supplementary file 4 — Supplementary Data 1 [file 42003_2022_3163_MOESM4_ESM.xlsx]

## Sheet: AB A
Time (min)	"1μM Antibody A "			"1μM IgG"
0	0.954814	1.0145	1.0145	0.862514	0.971981	0.862514
1	1.01755	0.972944	0.972944	0.913352	0.99644	0.913352
2	0.977545	0.992668	0.992668	0.91572	0.941764	0.91572
3	0.979449	0.953403	0.953403	0.87487	0.990258	0.87487
4	1.02568	1.05896	1.05896	0.89045	0.955165	0.89045
5	1.00635	0.947509	0.947509	0.960185	0.990258	0.960185
6	0.987621	0.961652	0.961652	0.920343	0.968408	0.920343
7	0.999257	0.9287	0.9287	0.937907	0.966861	0.937907
8	0.948623	0.978828	0.978828	0.985765	0.957668	0.985765
9	0.958103	0.961135	0.961135	0.939931	1.00878	0.939931
10	1	1	1	1	1	1
11	1.0159	1.06469	1.06469	0.889795	0.998744	0.889795
12	0.962954	1.04463	1.04463	0.929605	0.952617	0.929605
13	1.09109	1.16653	1.16653	0.899439	0.963248	0.899439
14	1.07378	1.122	1.122	0.964599	0.923644	0.964599
15	1.08621	1.19461	1.19461	0.883266	1.00961	0.883266
16	1.09906	1.20027	1.20027	0.878159	0.893816	0.878159
17	1.17128	1.18431	1.18431	0.975426	0.991145	0.975426
18	1.16775	1.21488	1.21488	0.92388	0.913822	0.92388
19	1.08811	1.20049	1.20049	0.918262	0.995513	0.918262
20	1.13786	1.21984	1.21984	0.919267	0.944353	0.919267
21	1.17715	1.17049	1.17049	0.908019	0.952489	0.908019
22	1.1839	1.21985	1.21985	1.02671	1.05346	1.02671
23	1.20397	1.2397	1.2397	0.940221	1.06572	0.940221
24	1.16362	1.2495	1.2495	0.941325	1.07033	0.941325
25	1.06399	1.28557	1.28557	0.974218	0.963925	0.974218
26	1.13482	1.26352	1.26352	0.811375	0.961399	0.811375
27	1.1794	1.42539	1.42539	0.908034	0.915148	0.908034
28	1.17068	1.17269	1.17269	1.01428	1.00726	1.01428
29	1.17918	1.2539	1.2539	0.950751	1.01276	0.950751
30	1.16514	1.20705	1.20705	0.990727	0.89569	0.990727
31	1.22367	1.29508	1.29508	0.898294	0.981583	0.898294
32	1.22774	1.38353	1.38353	0.93276	0.894129	0.93276
33	1.17006	1.38467	1.38467	0.865136	1.03105	0.865136
34	1.27081	1.38594	1.38594	0.93145	1.04197	0.93145
35	1.28686	1.20563	1.20563	0.944275	0.993964	0.944275
36	1.18078	1.33342	1.33342	0.941108	1.083	0.941108
37	1.16555	1.2989	1.2989	0.90929	0.915103	0.90929
38	1.2233	1.36021	1.36021	0.867028	0.919283	0.867028
39	1.37158	1.50969	1.50969	0.959318	1.03588	0.959318
40	1.16689	1.4269	1.4269	0.871528	1.01596	0.871528
41	1.40746	1.38537	1.38537	0.996031	0.996696	0.996031
42	1.21029	1.31285	1.31285	1.04259	1.05415	1.04259
43	1.21147	1.34547	1.34547	0.931342	1.02523	0.931342
44	1.3196	1.34851	1.34851	0.862893	1.06013	0.862893
45	1.35371	1.39697	1.39697	0.938109	1.052	0.938109
46	1.20514	1.46883	1.46883	0.944978	1.01114	0.944978
47	1.14146	1.47834	1.47834	0.911625	1.04605	0.911625
48	1.27318	1.35241	1.35241	0.856975	1.01548	0.856975
49	1.25932	1.28829	1.28829	0.811567	0.991378	0.811567
50	1.21589	1.4369	1.4369	0.829265	0.964784	0.829265
51	1.20939	1.27923	1.27923	0.997774	0.97052	0.997774
52	1.29206	1.37267	1.37267	0.951859	0.977059	0.951859
53	1.3628	1.37803	1.37803	0.881802	0.990162	0.881802
54	1.23794	1.54016	1.54016	0.873874	1.04675	0.873874
55	1.36167	1.32528	1.32528	0.926981	0.985598	0.926981
56	1.33235	1.45495	1.45495	0.879528	0.9273	0.879528
57	1.21635	1.36403	1.36403	0.990436	0.935422	0.990436
58	1.23413	1.40735	1.40735	0.925743	1.06014	0.925743
59	1.36075	1.51989	1.51989	0.882859	0.947674	0.882859
60	1.37333	1.39962	1.39962	0.921077	0.91486	0.921077
61	1.27902	1.36135	1.36135	0.889185	0.941034	0.889185
62	1.2245	1.37756	1.37756	0.922792	0.859831	0.922792
63	1.27766	1.35721	1.35721	0.940484	0.975566	0.940484
64	1.39254	1.49062	1.49062	0.912643	1.07865	0.912643
65	1.19765	1.46731	1.46731	0.950562	0.955446	0.950562
66	1.27995	1.4623	1.4623	0.88873	1.0414	0.88873
67	1.23149	1.43594	1.43594	0.877939	1.04699	0.877939
68	1.16026	1.46542	1.46542	0.880087	1.01487	0.880087
69	1.40331	1.50812	1.50812	0.910881	0.927057	0.910881
70	1.21877	1.45436	1.45436	0.879994	0.964754	0.879994
71	1.32929	1.32885	1.32885	0.948131	1.0309	0.948131
72	1.29812	1.40285	1.40285	0.90928	1.02225	0.90928
73	1.29918	1.44931	1.44931	0.932744	0.887869	0.932744
74	1.21642	1.46858	1.46858	0.894788	0.974037	0.894788
75	1.49525	1.33964	1.33964	0.933572	1.01812	0.933572
76	1.39629	1.46623	1.46623	0.951586	0.909749	0.951586
77	1.25787	1.39696	1.39696	0.842744	1.05902	0.842744
78	1.39438	1.52955	1.52955	0.94442	0.917561	0.94442
79	1.1748	1.50261	1.50261	1.00746	1.07938	1.00746
80	1.3033	1.53007	1.53007	0.940004	1.09636	0.940004
81	1.26029	1.59595	1.59595	1.00467	0.944573	1.00467
82	1.20909	1.66506	1.66506	0.840508	0.976267	0.840508
83	1.29133	1.66426	1.66426	0.996172	0.963732	0.996172
84	1.30205	1.55604	1.55604	0.889225	0.849648	0.889225
85	1.46036	1.71498	1.71498	0.867365	1.10086	0.867365
86	1.31556	1.54136	1.54136	0.894719	1.04695	0.894719
87	1.30721	1.49957	1.49957	0.871564	1.03468	0.871564
88	1.21361	1.71294	1.71294	0.910489	0.940625	0.910489
89	1.42992	1.50137	1.50137	0.895836	0.941661	0.895836
90	1.2515	1.63504	1.63504	0.928244	0.985889	0.928244
91	1.44167	1.60048	1.60048	0.887112	0.904308	0.887112
92	1.39986	1.6767	1.6767	0.945002	0.975595	0.945002
93	1.36512	1.47711	1.47711	0.925913	0.886785	0.925913
94	1.15684	1.4502	1.4502	0.897101	0.928659	0.897101
95	1.30122	1.67534	1.67534	0.887797	0.95014	0.887797
96	1.25255	1.51643	1.51643	0.831414	1.04375	0.831414
97	1.42002	1.71074	1.71074	0.888487	0.918014	0.888487
98	1.33865	1.58822	1.58822	0.936846	0.87264	0.936846
99	1.38393	1.45859	1.45859	0.860789	0.880363	0.860789
100	1.36145	1.63949	1.63949	0.965866	0.967688	0.965866
101	1.35292	1.64296	1.64296	0.974255	0.929646	0.974255
102	1.30488	1.44108	1.44108	0.946593	1.04124	0.946593
103	1.38888	1.49119	1.49119	0.927551	0.878756	0.927551
104	1.20452	1.35048	1.35048	0.850926	0.925095	0.850926
105	1.35007	1.86124	1.86124	0.978255	0.862263	0.978255
106	1.26619	1.6972	1.6972	0.927258	1.00317	0.927258
107	1.64504	1.79842	1.79842	0.916451	0.977022	0.916451
108	1.4803	1.38513	1.38513	1.09544	0.93657	1.09544
109	1.35849	1.79947	1.79947	0.923513	0.967639	0.923513
110	1.1705	1.28115	1.28115	0.912489	1.02162	0.912489
111	1.35795	1.64587	1.64587	0.992576	1.02261	0.992576
112	1.40923	1.70449	1.70449	1.01202	0.943518	1.01202
113	1.2688	1.57883	1.57883	0.914045	1.0216	0.914045
114	1.28719	1.46678	1.46678	0.920994	0.992564	0.920994
115	1.13068	1.66136	1.66136	0.923194	0.939139	0.923194
116	1.66956	1.82317	1.82317	0.78807	0.94589	0.78807
117	1.3569	1.74222	1.74222	0.98986	0.937815	0.98986
118	1.41416	1.54848	1.54848	1.0149	1.08322	1.0149
119	1.27827	1.6997	1.6997	0.818715	0.897348	0.818715
120	1.51502	1.66339	1.66339	1.00427	0.930476	1.00427
121	1.14693	1.66411	1.66411	0.938367	0.871682	0.938367
122	1.28694	1.89357	1.89357	0.895494	0.993395	0.895494
123	1.34997	1.45602	1.45602	0.928409	0.947564	0.928409
124	1.49664	1.57492	1.57492	0.988697	0.940878	0.988697
125	1.42706	1.72524	1.72524	0.946315	0.978035	0.946315
126	1.23958	1.6299	1.6299	0.867129	0.885636	0.867129
127	1.21639	1.67944	1.67944	0.933732	0.947682	0.933732
128	1.3568	1.81378	1.81378	0.839993	1.02317	0.839993
129	1.36247	1.75025	1.75025	0.940103	0.906352	0.940103
130	1.52465	1.68435	1.68435	0.959681	0.908545	0.959681
131	1.2773	1.73342	1.73342	0.884191	0.907737	0.884191
132	1.23131	1.51289	1.51289	0.912084	0.826226	0.912084
133	1.37153	1.57042	1.57042	0.930355	0.974639	0.930355
134	1.28535	1.44148	1.44148	0.948744	0.941335	0.948744
135	1.25496	1.6829	1.6829	0.894638	0.955594	0.894638
136	1.36358	1.97214	1.97214	0.881989	0.975351	0.881989
137	1.43926	1.82605	1.82605	1.00429	0.934168	1.00429
138	1.12359	1.49992	1.49992	0.773329	1.04584	0.773329
139	1.45134	1.8818	1.8818	0.936404	0.876449	0.936404
140	1.21717	2.10967	2.10967	0.867278	0.720937	0.867278
141	1.27321	1.74519	1.74519	0.830534	0.824733	0.830534
142	1.44415	1.66043	1.66043	0.816999	0.93667	0.816999
143	1.25182	1.63293	1.63293	1.08129	0.903732	1.08129
144	1.4275	1.988	1.988	0.819594	1.00163	0.819594
145	1.29718	1.71855	1.71855	0.93821	0.905064	0.93821
146	1.28963	1.66752	1.66752	0.856532	0.891835	0.856532
147	1.26626	1.67284	1.67284	0.931712	0.952808	0.931712
148	1.3759	1.87967	1.87967	0.795658	0.898207	0.795658
149	1.30537	1.60786	1.60786	0.747963	0.914617	0.747963
150	1.19454	1.49243	1.49243	0.943431	0.988756	0.943431
151	1.25724	1.5164	1.5164	0.811112	0.886554	0.811112
152	1.36038	1.80106	1.80106	0.948407	0.919727	0.948407
153	1.16621	1.88691	1.88691	0.930426	0.942915	0.930426
154	1.17349	1.75057	1.75057	0.936559	0.976035	0.936559
155	1.33432	1.63201	1.63201	0.944264	0.909371	0.944264
156	1.38657	1.96328	1.96328	0.87025	1.10222	0.87025
157	1.47395	1.67715	1.67715	0.916405	0.890645	0.916405

## Sheet: AB B
Time (Min)	"1μM Antibody A "			"1μM IgG"
0	0.977932	0.927344	0.927344	0.862514	0.971981	0.862514
1	0.944677	0.926509	0.926509	0.913352	0.99644	0.913352
2	0.983841	0.947545	0.947545	0.91572	0.941764	0.91572
3	0.94007	0.940688	0.940688	0.87487	0.990258	0.87487
4	0.947474	0.926914	0.926914	0.89045	0.955165	0.89045
5	0.89599	0.914903	0.914903	0.960185	0.990258	0.960185
6	0.931774	0.918861	0.918861	0.920343	0.968408	0.920343
7	0.911507	0.92476	0.92476	0.937907	0.966861	0.937907
8	1.01679	0.885332	0.885332	0.985765	0.957668	0.985765
9	0.925045	0.92114	0.92114	0.939931	1.00878	0.939931
10	1	1	1	1	1	1
11	0.847613	0.99374	0.99374	0.889795	0.998744	0.889795
12	0.962688	0.937148	0.937148	0.929605	0.952617	0.929605
13	0.885099	0.986991	0.986991	0.899439	0.963248	0.899439
14	1.03267	0.98084	0.98084	0.964599	0.923644	0.964599
15	1.02816	0.988967	0.988967	0.883266	1.00961	0.883266
16	1.03828	1.01423	1.01423	0.878159	0.893816	0.878159
17	1.10187	0.982701	0.982701	0.975426	0.991145	0.975426
18	1.08008	1.04074	1.04074	0.92388	0.913822	0.92388
19	1.13125	1.12127	1.12127	0.918262	0.995513	0.918262
20	1.04559	1.11451	1.11451	0.919267	0.944353	0.919267
21	1.07268	1.12362	1.12362	0.908019	0.952489	0.908019
22	1.05791	1.15558	1.15558	1.02671	1.05346	1.02671
23	1.08717	1.15119	1.15119	0.940221	1.06572	0.940221
24	1.15911	1.184	1.184	0.941325	1.07033	0.941325
25	1.13256	1.1412	1.1412	0.974218	0.963925	0.974218
26	1.05815	1.18561	1.18561	0.811375	0.961399	0.811375
27	1.06249	1.16641	1.16641	0.908034	0.915148	0.908034
28	1.25632	1.18323	1.18323	1.01428	1.00726	1.01428
29	1.18487	1.18971	1.18971	0.950751	1.01276	0.950751
30	1.10926	1.17329	1.17329	0.990727	0.89569	0.990727
31	1.14718	1.21315	1.21315	0.898294	0.981583	0.898294
32	1.18784	1.12705	1.12705	0.93276	0.894129	0.93276
33	1.10615	1.18601	1.18601	0.865136	1.03105	0.865136
34	1.13454	1.20229	1.20229	0.93145	1.04197	0.93145
35	1.09634	1.28196	1.28196	0.944275	0.993964	0.944275
36	1.18535	1.27923	1.27923	0.941108	1.083	0.941108
37	1.17358	1.18192	1.18192	0.90929	0.915103	0.90929
38	1.22673	1.18071	1.18071	0.867028	0.919283	0.867028
39	1.17773	1.29184	1.29184	0.959318	1.03588	0.959318
40	1.15438	1.25314	1.25314	0.871528	1.01596	0.871528
41	1.19073	1.28441	1.28441	0.996031	0.996696	0.996031
42	1.16767	1.35027	1.35027	1.04259	1.05415	1.04259
43	1.19552	1.25944	1.25944	0.931342	1.02523	0.931342
44	1.17494	1.32506	1.32506	0.862893	1.06013	0.862893
45	1.22993	1.35691	1.35691	0.938109	1.052	0.938109
46	1.13013	1.27426	1.27426	0.944978	1.01114	0.944978
47	1.17097	1.37234	1.37234	0.911625	1.04605	0.911625
48	1.152	1.45341	1.45341	0.856975	1.01548	0.856975
49	1.12152	1.39888	1.39888	0.811567	0.991378	0.811567
50	1.09648	1.20329	1.20329	0.829265	0.964784	0.829265
51	1.28048	1.34675	1.34675	0.997774	0.97052	0.997774
52	1.23969	1.34058	1.34058	0.951859	0.977059	0.951859
53	1.1108	1.31038	1.31038	0.881802	0.990162	0.881802
54	1.27805	1.36227	1.36227	0.873874	1.04675	0.873874
55	1.32632	1.39012	1.39012	0.926981	0.985598	0.926981
56	1.26221	1.31606	1.31606	0.879528	0.9273	0.879528
57	1.22811	1.20092	1.20092	0.990436	0.935422	0.990436
58	1.24142	1.4222	1.4222	0.925743	1.06014	0.925743
59	1.28263	1.23394	1.23394	0.882859	0.947674	0.882859
60	1.34907	1.37951	1.37951	0.921077	0.91486	0.921077
61	1.26934	1.26244	1.26244	0.889185	0.941034	0.889185
62	1.30844	1.26954	1.26954	0.922792	0.859831	0.922792
63	1.25161	1.3924	1.3924	0.940484	0.975566	0.940484
64	1.25718	1.41783	1.41783	0.912643	1.07865	0.912643
65	1.28454	1.2303	1.2303	0.950562	0.955446	0.950562
66	1.2075	1.39133	1.39133	0.88873	1.0414	0.88873
67	1.21478	1.41901	1.41901	0.877939	1.04699	0.877939
68	1.29669	1.53038	1.53038	0.880087	1.01487	0.880087
69	1.21253	1.38624	1.38624	0.910881	0.927057	0.910881
70	1.25082	1.39545	1.39545	0.879994	0.964754	0.879994
71	1.24644	1.51635	1.51635	0.948131	1.0309	0.948131
72	1.42072	1.37633	1.37633	0.90928	1.02225	0.90928
73	1.22358	1.2837	1.2837	0.932744	0.887869	0.932744
74	1.18233	1.37921	1.37921	0.894788	0.974037	0.894788
75	1.3931	1.41427	1.41427	0.933572	1.01812	0.933572
76	1.19383	1.43238	1.43238	0.951586	0.909749	0.951586
77	1.18482	1.4777	1.4777	0.842744	1.05902	0.842744
78	1.24804	1.30736	1.30736	0.94442	0.917561	0.94442
79	1.34907	1.6584	1.6584	1.00746	1.07938	1.00746
80	1.31633	1.65424	1.65424	0.940004	1.09636	0.940004
81	1.27383	1.50658	1.50658	1.00467	0.944573	1.00467
82	1.26157	1.39986	1.39986	0.840508	0.976267	0.840508
83	1.3047	1.5162	1.5162	0.996172	0.963732	0.996172
84	1.23498	1.38663	1.38663	0.889225	0.849648	0.889225
85	1.26107	1.41301	1.41301	0.867365	1.10086	0.867365
86	1.32299	1.46731	1.46731	0.894719	1.04695	0.894719
87	1.14544	1.58038	1.58038	0.871564	1.03468	0.871564
88	1.30477	1.24938	1.24938	0.910489	0.940625	0.910489
89	1.2692	1.42638	1.42638	0.895836	0.941661	0.895836
90	1.24976	1.4771	1.4771	0.928244	0.985889	0.928244
91	1.20503	1.45206	1.45206	0.887112	0.904308	0.887112
92	1.47396	1.32865	1.32865	0.945002	0.975595	0.945002
93	1.27641	1.38618	1.38618	0.925913	0.886785	0.925913
94	1.20648	1.47375	1.47375	0.897101	0.928659	0.897101
95	1.27236	1.61204	1.61204	0.887797	0.95014	0.887797
96	1.20568	1.62043	1.62043	0.831414	1.04375	0.831414
97	1.25474	1.50835	1.50835	0.888487	0.918014	0.888487
98	1.35664	1.41003	1.41003	0.936846	0.87264	0.936846
99	1.31706	1.4581	1.4581	0.860789	0.880363	0.860789
100	1.21792	1.43308	1.43308	0.965866	0.967688	0.965866
101	1.23097	1.49491	1.49491	0.974255	0.929646	0.974255
102	1.32894	1.64418	1.64418	0.946593	1.04124	0.946593
103	1.27378	1.38972	1.38972	0.927551	0.878756	0.927551
104	1.13109	1.55225	1.55225	0.850926	0.925095	0.850926
105	1.26018	1.35317	1.35317	0.978255	0.862263	0.978255
106	1.23225	1.43716	1.43716	0.927258	1.00317	0.927258
107	1.39969	1.53554	1.53554	0.916451	0.977022	0.916451
108	1.22905	1.48943	1.48943	1.09544	0.93657	1.09544
109	1.28603	1.65444	1.65444	0.923513	0.967639	0.923513
110	1.4702	1.5719	1.5719	0.912489	1.02162	0.912489
111	1.40562	1.58782	1.58782	0.992576	1.02261	0.992576
112	1.32613	1.4045	1.4045	1.01202	0.943518	1.01202
113	1.27771	1.42549	1.42549	0.914045	1.0216	0.914045
114	1.28744	1.46849	1.46849	0.920994	0.992564	0.920994
115	1.45884	1.47195	1.47195	0.923194	0.939139	0.923194
116	1.24263	1.59224	1.59224	0.78807	0.94589	0.78807
117	1.33345	1.5663	1.5663	0.98986	0.937815	0.98986
118	1.39953	1.60779	1.60779	1.0149	1.08322	1.0149
119	1.27518	1.41321	1.41321	0.818715	0.897348	0.818715
120	1.37494	1.40607	1.40607	1.00427	0.930476	1.00427
121	1.28598	1.33377	1.33377	0.938367	0.871682	0.938367
122	1.23357	1.62314	1.62314	0.895494	0.993395	0.895494
123	1.2342	1.62836	1.62836	0.928409	0.947564	0.928409
124	1.36655	1.48814	1.48814	0.988697	0.940878	0.988697
125	1.27434	1.51751	1.51751	0.946315	0.978035	0.946315
126	1.17971	1.7158	1.7158	0.867129	0.885636	0.867129
127	1.27425	1.62636	1.62636	0.933732	0.947682	0.933732
128	1.1501	1.60682	1.60682	0.839993	1.02317	0.839993
129	1.24708	1.67073	1.67073	0.940103	0.906352	0.940103
130	1.31826	1.53183	1.53183	0.959681	0.908545	0.959681
131	1.21955	1.56162	1.56162	0.884191	0.907737	0.884191
132	1.2195	1.46985	1.46985	0.912084	0.826226	0.912084
133	1.33869	1.71082	1.71082	0.930355	0.974639	0.930355
134	1.249	1.64595	1.64595	0.948744	0.941335	0.948744
135	1.29922	1.68733	1.68733	0.894638	0.955594	0.894638
136	1.26787	1.6828	1.6828	0.881989	0.975351	0.881989
137	1.33779	1.62097	1.62097	1.00429	0.934168	1.00429
138	1.162	1.57209	1.57209	0.773329	1.04584	0.773329
139	1.31724	1.51083	1.51083	0.936404	0.876449	0.936404
140	1.27984	1.44164	1.44164	0.867278	0.720937	0.867278
141	1.17885	1.3727	1.3727	0.830534	0.824733	0.830534
142	1.11808	1.50064	1.50064	0.816999	0.93667	0.816999
143	1.48637	1.72894	1.72894	1.08129	0.903732	1.08129
144	1.13799	1.63434	1.63434	0.819594	1.00163	0.819594
145	1.26659	1.43122	1.43122	0.93821	0.905064	0.93821
146	1.40634	1.70395	1.70395	0.856532	0.891835	0.856532
147	1.0813	1.53401	1.53401	0.931712	0.952808	0.931712
148	1.16453	1.82333	1.82333	0.795658	0.898207	0.795658
149	1.1912	1.45975	1.45975	0.747963	0.914617	0.747963
150	1.32652	1.92986	1.92986	0.943431	0.988756	0.943431
151	1.11088	1.52823	1.52823	0.811112	0.886554	0.811112
152	1.38785	1.5168	1.5168	0.948407	0.919727	0.948407
153	1.3102	1.64786	1.64786	0.930426	0.942915	0.930426
154	1.27747	1.71358	1.71358	0.936559	0.976035	0.936559
155	1.26114	1.44616	1.44616	0.944264	0.909371	0.944264
156	1.16084	1.83048	1.83048	0.87025	1.10222	0.87025
157	1.38852	1.6794	1.6794	0.916405	0.890645	0.916405

## Sheet: B2AR Dose response
Epi Concentration	Fold induction
-5	2.54839	3.04433	2.79636
-6	2.32457	2.72625	2.52541
-7	1.33483	1.61548	1.47516
-8	1.22506	0.966693	1.09587
-9	0.956755	1.2786	1.11768
-10	0.988899	1.0111	1

## Sheet: FAM19A5 Iso II Z' Factor AB A
Well	Fold induction	IgG
1	1.7654	0.96259
2	1.6947	0.99946
3	1.7733	0.9901
4	1.8068	0.98012
5	1.8212	0.96302
6	1.6914	0.97585
7	1.7585	0.94838
8	1.7819	0.9921
9	1.7224	0.98248
10	1.7085	0.99558
11	1.7798	0.97705
12	1.7333	0.94885
13	1.8066	0.94517
14	1.7146	0.99139
15	1.7381	0.9793
16	1.8221	0.98061
17	1.6926	0.97675
18	1.806	0.96357
19	1.7161	0.95284
20	1.6865	0.98791
21	1.7085	0.95056
22	1.8175	0.95452
23	1.7738	0.94085
24	1.8097	0.9525
25	1.7279	0.9612
26	1.7048	0.96261
27	1.7911	0.95743
28	1.7496	0.95028
29	1.7196	0.94325
30	1.7669	0.96029
31	1.7795	0.98834
32	1.7775	0.99112
33	1.7134	0.94976
34	1.6836	0.96726
35	1.7377	0.94448
36	1.6749	0.96172
37	1.7274	0.96014
38	1.7638	0.94872
39	1.7995	0.94516
40	1.7156	0.99715
41	1.7041	0.95507
42	1.7003	0.9398
43	1.7344	0.96527
44	1.7324	0.94122
45	1.796	0.9463
46	1.7674	0.95103
47	1.78	0.9555
48	1.802	0.96026
49	1.7109	0.96056
50	1.7967	0.99639
51	1.7236	0.9999
52	1.6905	0.98997
53	1.7029	0.98706
54	1.7528	0.95428
55	1.7094	0.9894
56	1.6776	0.99383
57	1.7354	0.95473
58	1.7724	0.93707
59	1.7857	0.95455
60	1.7057	0.94677
61	1.7099	0.9454
62	1.7211	0.94104
63	1.7614	0.99739
64	1.8169	0.9387
65	1.714	0.99853
66	1.811	0.94392
67	1.7313	0.96346
68	1.6932	0.94162
69	1.7555	0.93503
70	1.8122	0.98594
71	1.8051	0.93973
72	1.7053	0.95503
73	1.6841	0.97312
74	1.6796	0.98608
75	1.793	0.95642
76	1.802	0.96288
77	1.7865	0.99653
78	1.6885	0.94195
79	1.8079	0.97006
80	1.7798	0.95676
81	1.719	0.9656
82	1.7107	0.96541
83	1.791	0.99958
84	1.7553	0.96739
85	1.7878	0.95637
86	1.7595	0.99494
87	1.7195	0.96066
88	1.756	0.94156
89	1.7896	0.9351
90	1.6772	0.98315
91	1.7286	0.98929
92	1.7102	0.96401
93	1.7596	0.97918
94	1.7538	0.94382
95	1.7682	0.99418
96	1.6991	0.95831

## Sheet: FAM19A5 Iso II Z' Factor AB B
Wells	Fold induction	IgG
1	1.4388	0.96661
2	1.494	0.99347
3	1.5206	0.94642
4	1.4897	0.95923
5	1.4513	0.94422
6	1.5035	0.9666
7	1.4442	0.97841
8	1.4369	0.99622
9	1.4583	0.94255
10	1.4801	0.97705
11	1.4765	0.98044
12	1.5103	0.95137
13	1.4501	0.99284
14	1.5096	0.99365
15	1.444	0.99405
16	1.5	0.99071
17	1.5139	0.99201
18	1.4416	0.97577
19	1.4865	0.94806
20	1.4779	0.95045
21	1.4634	0.99333
22	1.4529	0.95005
23	1.4721	0.94422
24	1.4826	0.99861
25	1.4774	0.99817
26	1.4845	0.99261
27	1.4754	0.98119
28	1.4837	0.98994
29	1.4786	0.97579
30	1.523	0.9937
31	1.5013	0.96523
32	1.4344	0.98165
33	1.492	0.99709
34	1.455	0.94933
35	1.4919	0.99946
36	1.4466	0.95208
37	1.5183	0.94838
38	1.4703	0.95863
39	1.5098	0.93484
40	1.4731	0.96326
41	1.4729	0.99822
42	1.4596	0.97119
43	1.4362	0.98417
44	1.4644	0.97288
45	1.494	0.9977
46	1.4873	0.99815
47	1.465	0.9978
48	1.4715	0.95059
49	1.4821	0.96473
50	1.5226	0.96255
51	1.4924	0.95235
52	1.4351	0.98694
53	1.4619	0.97894
54	1.492	0.99805
55	1.5248	0.93648
56	1.4881	0.95286
57	1.5134	0.9999
58	1.4682	0.96417
59	1.4348	0.98554
60	1.4813	0.94353
61	1.5223	0.98781
62	1.4665	0.9763
63	1.4938	0.95636
64	1.5028	0.94856
65	1.5019	0.98746
66	1.488	0.93603
67	1.5166	0.98848
68	1.4966	0.94751
69	1.5062	0.94142
70	1.4643	0.95987
71	1.4979	0.94316
72	1.5221	0.98049
73	1.5101	0.9641
74	1.5101	0.98872
75	1.5142	0.94188
76	1.4516	0.98965
77	1.4466	0.9559
78	1.4583	0.95635
79	1.4521	0.98252
80	1.5043	0.98783
81	1.4652	0.93617
82	1.4516	0.99563
83	1.4815	0.93858
84	1.5164	0.97106
85	1.5182	0.96754
86	1.5167	0.98405
87	1.4772	0.98737
88	1.5169	0.95891
89	1.4454	0.99996
90	1.5129	0.99734
91	1.4555	0.97759
92	1.5104	0.99132
93	1.5029	0.96051
94	1.4683	0.95875
95	1.4668	0.96355
96	1.4863	0.98173

## Sheet: B2AR Z' factor
Well	Epinephrine	Vehicle
1	2.5767	1.0079
2	2.6865	0.9964
3	3.0374	0.9951
4	2.6615	0.994
5	2.8929	0.9967
6	2.6393	0.9923
7	2.8977	1.0007
8	2.8872	0.9958
9	2.5595	1.0013
10	2.5972	0.9916
11	2.9276	1.0022
12	2.6521	1.0075
13	2.914	1.0102
14	2.9161	1.0097
15	2.7116	0.9907
16	2.937	0.9894
17	2.8555	0.9898
18	2.9792	0.9986
19	2.8872	1.0038
20	2.865	0.9926
21	2.8641	1.0079
22	2.8189	1.0072
23	2.6188	0.9924
24	2.6597	0.9944
25	3.0098	0.9906
26	2.9376	1.0009
27	2.7557	0.9963
28	2.7118	1.0022
29	2.8608	1.0082
30	2.5926	0.9957
31	2.9332	0.9969
32	2.691	0.9975
33	2.567	0.9919
34	2.9058	0.9983
35	3.0372	0.9971
36	2.7595	1.0025
37	2.5905	1.0076
38	2.8761	1.0088
39	2.6093	1.0111
40	2.6558	0.9948
41	2.6948	1.0087
42	2.9534	1.0096
43	2.5765	1.0051
44	2.8043	1.0033
45	2.8548	0.9997
46	3.0044	1.0041
47	2.6837	0.9902
48	2.9288	1.0091
49	3.0125	1.0111
50	2.7957	1.0037
51	2.6697	0.9906
52	3.0084	1.0106
53	2.9274	1.0032
54	2.9938	1.0029
55	2.6073	0.999
56	2.7723	1.0044
57	2.9992	1.0032
58	2.8725	1.0103
59	2.939	0.9955
60	2.7476	1.0037
61	2.6572	1.0042
62	2.9935	0.9962
63	2.8712	1.0032
64	3.0087	1.0048
65	3.0374	0.9967
66	2.7851	1.0007
67	2.8901	0.9922
68	2.5626	1.0046
69	2.6754	1.007
70	2.8799	0.9915
71	3.0246	1.0013
72	2.8311	0.9906
73	2.5651	1.0028
74	2.5515	0.9941
75	2.5513	1.01
76	2.7344	1.0041
77	2.563	0.9981
78	2.6547	0.9936
79	2.968	1.0043
80	2.9115	0.9987
81	2.5984	1.0096
82	2.5639	1.0079
83	2.6155	0.9938
84	2.8755	1.0033
85	2.8555	0.9896
86	2.5512	0.9997
87	2.7031	0.9895
88	2.8904	1.0109
89	2.9583	0.9978
90	2.7905	0.9978
91	2.9783	1.0006
92	2.8166	1.0018
93	2.6917	1.0069
94	3.0202	0.9897
95	2.6694	1.0066
96	2.9706	0.9896

## Sheet: HER2 Z' Factor
Wells	Fold induction	Vehicle
1	2.0864	0.8603
2	2.109	0.8677
3	2.0963	0.8898
4	2.0745	0.9247
5	2.0929	0.9338
6	2.0704	0.9376
7	2.1155	0.915
8	2.1138	0.8561
9	2.0688	0.8649
10	2.1006	0.8956
11	2.0745	0.9259
12	2.0805	0.9371
13	2.1011	0.932
14	2.1	0.8684
15	2.096	0.9198
16	2.0793	0.9534
17	2.0741	0.892
18	2.0871	0.9573
19	2.0717	0.9285
20	2.096	0.9258
21	2.1153	0.8868
22	2.0858	0.951
23	2.0803	0.9186
24	2.0906	0.9216
25	2.0982	0.9561
26	2.098	0.9526
27	2.1036	0.9286
28	2.0787	0.895
29	2.1089	0.9163
30	2.1054	0.9583
31	2.0812	0.8639
32	2.0945	0.9178
33	2.0852	0.8627
34	2.1144	0.9259
35	2.0833	0.9343
36	2.1043	0.8921
37	2.1141	0.953
38	2.1138	0.8924
39	2.0985	0.8749
40	2.1031	0.8821
41	2.0801	0.9062
42	2.0818	0.9134
43	2.0862	0.9582
44	2.0771	0.8667
45	2.1034	0.9422
46	2.1032	0.8663
47	2.0847	0.8555
48	2.0758	0.8726
49	2.1089	0.9427
50	2.0784	0.9446
51	2.1077	0.8904
52	2.0967	0.8587
53	2.071	0.8556
54	2.0781	0.9408
55	2.1057	0.9309
56	2.095	0.8812
57	2.0991	0.9064
58	2.075	0.9217
59	2.0905	0.9284
60	2.0942	0.8707
61	2.0952	0.92
62	2.1	0.9352
63	2.0957	0.9217
64	2.0716	0.8647
65	2.1003	0.9237
66	2.0723	0.9307
67	2.1139	0.9534
68	2.0698	0.9507
69	2.0786	0.9407
70	2.079	0.8881
71	2.1115	0.8645
72	2.0983	0.8635
73	2.115	0.9249
74	2.1096	0.8775
75	2.1083	0.9202
76	2.1133	0.8996
77	2.1084	0.8632
78	2.1042	0.8574
79	2.095	0.909
80	2.0734	0.8968
81	2.0856	0.9452
82	2.0954	0.9039
83	2.0861	0.8713
84	2.0917	0.8913
85	2.0905	0.8693
86	2.1125	0.951
87	2.0866	0.9549
88	2.0979	0.952
89	2.1144	0.9246
90	2.1035	0.9432
91	2.0716	0.9055
92	2.0955	0.8939
93	2.0769	0.8815
94	2.069	0.9162
95	2.0893	0.8661
96	2.0881	0.9205

## Sheet: Z' Factor SARS-CoV2
	Viral suspension		Vehicle
1	2.5187		1.0263
2	2.4505		0.9301
3	2.3011		0.9733
4	2.3956		0.9319
5	2.3855		0.9967
6	2.5447		0.9122
7	2.5392		0.9499
8	2.481		0.972
9	2.4071		0.9782
10	2.3083		0.9694
11	2.4517		0.9929
12	2.4431		1.0176
13	2.463		0.9813
14	2.3543		1.0392
15	2.4975		0.9812
16	2.4675		1.0207
17	2.3822		0.9492
18	2.353		0.9128
19	2.5016		0.9813
20	2.4909		1.0144
21	2.4475		0.9515
22	2.3089		1.0362
23	2.5249		0.9949
24	2.3412		0.9145
25	2.3983		1.0033
26	2.3331		0.9878
27	2.3647		1.0271
28	2.3266		1.0064
29	2.378		1.0283
30	2.4101		1.0237
31	2.4339		1.004
32	2.5385		0.9925
33	2.5062		0.992
34	2.4752		1.0286
35	2.4488		0.9773
36	2.4849		0.9579
37	2.3964		0.9727
38	2.4607		1.0114
39	2.3701		0.9136
40	2.5481		0.9494
41	2.4446		0.9272
42	2.4576		0.9374
43	2.3425		1.033
44	2.3915		0.9176
45	2.4997		0.9917
46	2.5177		1.016
47	2.4295		1.0277
48	2.5276		0.9428
49	2.4459		1.0355
50	2.4948		0.96
51	2.3202		0.9321
52	2.3661		1.0098
53	2.3874		1.0286
54	2.3697		0.9982
55	2.3437		1.0159
56	2.3887		0.9086
57	2.3773		1.0243
58	2.3626		0.9113
59	2.5277		0.945
60	2.4943		0.9518
61	2.5538		1.0125
62	2.3579		0.9455
63	2.3035		0.9321
64	2.4509		0.9697
65	2.4932		1.0316
66	2.4208		1.024
67	2.3895		0.9876
68	2.4572		0.9659
69	2.5224		1.0258
70	2.5073		0.9784
71	2.345		1.028
72	2.5466		0.9727
73	2.4432		1.0311
74	2.555		0.9746
75	2.3622		0.9511
76	2.5352		0.9668
77	2.4199		0.9712
78	2.5557		0.9859
79	2.5012		1.0129
80	2.4218		0.9409
81	2.5581		0.9505
82	2.4917		0.994
83	2.5031		0.9682
84	2.403		0.9106
85	2.3605		0.9757
86	2.3442		0.9638
87	2.3061		0.9228
88	2.4994		0.922
89	2.5525		1.0054
90	2.5132		0.9082
91	2.3347		1.026
92	2.5106		0.9844
93	2.4198		0.9636
94	2.4079		0.9832
95	2.317		1.0036
96	2.3273		0.9238

## Sheet: Internalization recycling GPCR
Time (Min)	Fold induction
0	0.96439	0.9954	0.9954
0.78	0.981775	0.988798	0.988798
1.56	1.01055	1.02123	1.02123
2.34	1.00816	1.01485	1.01485
3.12	1.01108	1.00628	1.00628
3.9	1.00783	0.991014	0.991014
4.68	1	1	1
5.46	0.985145	1.00386	1.00386
6.24	1.18489	1.23409	1.23409
7.02	1.45113	1.535	1.535
7.8	1.74956	1.86307	1.86307
8.58	1.96966	2.13131	2.13131
9.36	2.1384	2.35212	2.35212
10.14	2.31418	2.51574	2.51574
10.92	2.30535	2.52706	2.52706
11.7	2.47772	2.59785	2.59785
12.48	2.55099	2.69262	2.69262
13.26	2.56911	2.68769	2.68769
14.04	2.58999	2.79582	2.79582
14.82	2.57049	2.72556	2.72556
15.6	2.60859	2.75902	2.75902
16.38	2.64681	2.75693	2.75693
17.16	2.5245	2.7188	2.7188
17.94	2.60677	2.746	2.746
18.72	2.58159	2.71794	2.71794
19.5	2.62498	2.72825	2.72825
20.28	2.54744	2.62812	2.62812
21.06	2.56385	2.65963	2.65963
21.84	2.61017	2.68019	2.68019
22.62	2.62222	2.64485	2.64485
23.4	2.65455	2.6666	2.6666
24.18	2.65704	2.7153	2.7153
24.96	2.58967	2.67931	2.67931
25.74	2.60281	2.63018	2.63018
26.52	2.63276	2.59468	2.59468
27.3	2.63154	2.62746	2.62746
28.08	2.64228	2.63196	2.63196
28.86	2.54602	2.52118	2.52118
29.64	2.54477	2.56859	2.56859
30.42	2.55085	2.51625	2.51625
31.2	2.61057	2.57701	2.57701
31.98	2.57612	2.54738	2.54738
32.76	2.59361	2.50978	2.50978
33.54	2.62063	2.5213	2.5213
34.32	2.58182	2.53468	2.53468
35.1	2.56254	2.56585	2.56585
35.88	2.52622	2.48913	2.48913
36.66	2.31574	2.2937	2.2937
37.44	2.20499	2.17318	2.17318
38.22	2.10145	2.05211	2.05211
39	2.02054	1.99398	1.99398
39.78	1.98777	1.92642	1.92642
40.56	1.91194	1.85435	1.85435
41.34	1.88498	1.79175	1.79175
42.12	1.84431	1.77108	1.77108
42.9	1.83788	1.76013	1.76013
43.68	1.77124	1.70947	1.70947
44.46	1.71402	1.6441	1.6441
45.24	1.68763	1.63286	1.63286
46.02	1.65079	1.61829	1.61829
46.8	1.62321	1.59499	1.59499
47.58	1.66955	1.59779	1.59779
48.36	1.62145	1.52523	1.52523
49.14	1.59284	1.50755	1.50755
49.92	1.53783	1.48796	1.48796
50.7	1.57426	1.48788	1.48788
51.48	1.55599	1.47474	1.47474
52.26	1.5566	1.45086	1.45086
53.04	1.51676	1.43552	1.43552
53.82	1.57481	1.45427	1.45427
54.6	1.55758	1.4647	1.4647
55.38	1.51041	1.41691	1.41691
56.16	1.5024	1.38628	1.38628
56.94	1.48664	1.37741	1.37741
57.72	1.45516	1.33744	1.33744
58.5	1.45916	1.34796	1.34796
59.28	1.48298	1.35007	1.35007
60.06	1.49474	1.37222	1.37222
60.84	1.45993	1.36545	1.36545
61.62	1.43538	1.32838	1.32838
62.4	1.46813	1.35181	1.35181
63.18	1.47794	1.36226	1.36226
63.96	1.47816	1.38001	1.38001
64.74	1.4926	1.38308	1.38308
65.52	1.47242	1.36398	1.36398
66.3	1.45488	1.33715	1.33715
67.08	1.47886	1.33245	1.33245
67.86	1.49482	1.35602	1.35602
68.64	1.46687	1.33201	1.33201
69.42	1.45643	1.33793	1.33793
70.2	1.43481	1.37354	1.37354
70.98	1.43935	1.33992	1.33992
71.76	1.49153	1.38793	1.38793
72.54	1.45783	1.35868	1.35868
73.32	1.50968	1.35023	1.35023
74.1	1.45664	1.3802	1.3802
74.88	1.45033	1.33713	1.33713
75.66	1.4877	1.37463	1.37463
76.44	1.46335	1.35547	1.35547
77.22	1.45469	1.36937	1.36937
78	1.4612	1.36933	1.36933
78.78	1.50283	1.35409	1.35409
79.56	1.48507	1.39724	1.39724
80.34	1.48552	1.36147	1.36147
81.12	1.48615	1.37557	1.37557
81.9	1.46331	1.31542	1.31542
82.68	1.44041	1.33632	1.33632
83.46	1.48824	1.35094	1.35094
84.24	1.49737	1.37219	1.37219
85.02	1.49313	1.37809	1.37809
85.8	1.44635	1.34155	1.34155
86.58	1.50093	1.37928	1.37928
87.36	1.4395	1.3249	1.3249
88.14	1.49701	1.35335	1.35335
88.92	1.4533	1.32438	1.32438
89.7	1.51565	1.42649	1.42649
90.48	1.51764	1.41102	1.41102
91.26	1.59513	1.44012	1.44012
92.04	1.61742	1.41693	1.41693
92.82	1.52156	1.39969	1.39969
93.6	1.63827	1.49064	1.49064
94.38	1.54807	1.38315	1.38315
95.16	1.56965	1.43984	1.43984

## Sheet: SARS-CoV2 Viral Entry
	Viral Suspension			Vehicle
0	1.04026	0.906581	1.03069	1.13689	1.13689	1.13689
0.4	1.03894	1.00493	1.10016	1.09476	1.09476	1.09476
0.8	0.987001	0.915942	0.953905	1.04145	1.04145	1.04145
1.2	0.989157	0.947843	1.18387	1.24902	1.24902	1.24902
1.6	1.13156	0.866052	1.0295	1.18873	1.18873	1.18873
2	0.908866	0.904531	1.13454	1.25428	1.25428	1.25428
2.4	0.806397	0.984375	1.1239	1.14174	1.14174	1.14174
2.8	1.03587	1.0315	1.19173	1.15534	1.15534	1.15534
3.2	1.03656	0.92784	1.05073	1.13245	1.13245	1.13245
3.6	0.988361	0.875141	1.07391	1.22713	1.22713	1.22713
4	1.10246	0.980327	1.21979	1.24426	1.24426	1.24426
4.4	0.988207	0.833275	0.997241	1.19677	1.19677	1.19677
4.8	1.05208	0.976423	1.09355	1.11995	1.11995	1.11995
5.2	0.935139	0.769432	1.00134	1.3014	1.3014	1.3014
5.6	0.92227	0.80293	1.1218	1.39713	1.39713	1.39713
6	0.956599	0.922904	1.1076	1.20013	1.20013	1.20013
6.4	0.935453	0.909432	1.104	1.21394	1.21394	1.21394
6.8	1.06461	1.07416	1.04172	0.969798	0.969798	0.969798
7.2	0.933532	1.04417	1.13234	1.08445	1.08445	1.08445
7.6	1.09024	1.00801	1.11962	1.11073	1.11073	1.11073
8	1.04788	0.980401	1.07236	1.0938	1.0938	1.0938
8.4	0.943294	0.843092	1.08382	1.28553	1.28553	1.28553
8.8	1.03078	0.900532	1.04085	1.15581	1.15581	1.15581
9.2	0.975614	0.974876	1.15236	1.18206	1.18206	1.18206
9.6	0.983389	0.975148	1.1294	1.15818	1.15818	1.15818
10	1	1	1	1	1	1
10.4	1.02919	0.981173	1.02316	1.04279	1.04279	1.04279
10.8	1.03185	1.10453	0.971872	0.879894	0.879894	0.879894
11.2	1.11508	1.06632	0.980669	0.919675	0.919675	0.919675
11.6	1.12872	1.10989	1.09103	0.98301	0.98301	0.98301
12	1.13837	1.11946	1.01336	0.905217	0.905217	0.905217
12.4	1.23239	1.24752	1.01773	0.815806	0.815806	0.815806
12.8	1.21393	1.12154	1.11075	0.990377	0.990377	0.990377
13.2	1.19581	1.16154	1.13383	0.976149	0.976149	0.976149
13.6	1.1015	1.08393	1.00853	0.930439	0.930439	0.930439
14	1.41784	1.14549	1.13946	0.994738	0.994738	0.994738
14.4	1.26987	1.15178	1.1622	1.00904	1.00904	1.00904
14.8	1.13263	1.18467	1.05428	0.889933	0.889933	0.889933
15.2	1.00099	1.16981	1.13437	0.969703	0.969703	0.969703
15.6	1.23583	1.24592	1.21987	0.979098	0.979098	0.979098
16	1.29909	1.21666	1.11856	0.91937	0.91937	0.91937
16.4	1.0981	1.31478	1.23689	0.940757	0.940757	0.940757
16.8	1.33442	1.44195	1.24869	0.865974	0.865974	0.865974
17.2	1.19128	1.17224	1.20613	1.02891	1.02891	1.02891
17.6	1.06539	1.18769	1.21537	1.02331	1.02331	1.02331
18	1.25465	1.27999	1.23354	0.963712	0.963712	0.963712
18.4	1.43339	1.39563	1.25354	0.898184	0.898184	0.898184
18.8	1.14635	1.08617	1.06286	0.978542	0.978542	0.978542
19.2	1.12018	1.20811	1.11916	0.926373	0.926373	0.926373
19.6	1.27043	1.34309	1.25906	0.937436	0.937436	0.937436
20	1.20553	1.31764	1.25504	0.952495	0.952495	0.952495
20.4	1.17484	1.24888	1.223	0.979278	0.979278	0.979278
20.8	1.31789	1.2274	1.19701	0.975242	0.975242	0.975242
21.2	1.23144	1.28501	1.29639	1.00886	1.00886	1.00886
21.6	1.23496	1.36827	1.23974	0.906064	0.906064	0.906064
22	1.27269	1.422	1.27343	0.895523	0.895523	0.895523
22.4	1.32329	1.32354	1.36661	1.03254	1.03254	1.03254
22.8	1.26611	1.49849	1.37872	0.920075	0.920075	0.920075
23.2	1.3991	1.33383	1.29086	0.967785	0.967785	0.967785
23.6	1.40188	1.44918	1.38248	0.953979	0.953979	0.953979
24	1.59559	1.42224	1.38506	0.973857	0.973857	0.973857
24.4	1.52586	1.42505	1.36033	0.954579	0.954579	0.954579
24.8	1.2609	1.32865	1.23203	0.927274	0.927274	0.927274
25.2	1.42929	1.43838	1.28036	0.890136	0.890136	0.890136
25.6	1.43119	1.45443	1.35229	0.929776	0.929776	0.929776
26	1.53444	1.48517	1.35579	0.912889	0.912889	0.912889
26.4	1.3798	1.31474	1.28115	0.974455	0.974455	0.974455
26.8	1.26112	1.39061	1.3226	0.951092	0.951092	0.951092
27.2	1.34239	1.51026	1.35029	0.894081	0.894081	0.894081
27.6	1.3679	1.48226	1.35371	0.91328	0.91328	0.91328
28	1.0929	1.20019	1.17497	0.978987	0.978987	0.978987
28.4	1.39924	1.50656	1.42991	0.949124	0.949124	0.949124
28.8	1.35558	1.62435	1.33732	0.823297	0.823297	0.823297
29.2	1.58655	1.62381	1.68293	1.0364	1.0364	1.0364
29.6	1.57419	1.61677	1.33564	0.826119	0.826119	0.826119
30	1.34936	1.51692	1.45591	0.959778	0.959778	0.959778
30.4	1.29769	1.46489	1.29429	0.883541	0.883541	0.883541
30.8	1.2823	1.54345	1.40741	0.91186	0.91186	0.91186
31.2	1.47697	1.49243	1.35454	0.907606	0.907606	0.907606
31.6	1.38569	1.51754	1.33721	0.881167	0.881167	0.881167
32	1.40231	1.61764	1.48609	0.918674	0.918674	0.918674
32.4	1.64864	1.65546	1.66591	1.00631	1.00631	1.00631
32.8	1.58306	1.74686	1.65267	0.946082	0.946082	0.946082
33.2	1.4737	1.50265	1.22615	0.815994	0.815994	0.815994
33.6	1.36072	1.522	1.39611	0.917286	0.917286	0.917286
34	1.56346	1.52418	1.45572	0.955084	0.955084	0.955084
34.4	1.47549	1.595	1.361	0.853292	0.853292	0.853292
34.8	1.38105	1.49775	1.32053	0.881678	0.881678	0.881678
35.2	1.5349	1.43956	1.29445	0.899197	0.899197	0.899197
35.6	1.50696	1.92626	1.69694	0.880949	0.880949	0.880949
36	1.58947	1.7041	1.4133	0.82935	0.82935	0.82935
36.4	1.73533	1.74589	1.60353	0.918464	0.918464	0.918464
36.8	1.63475	1.68747	1.60939	0.953729	0.953729	0.953729
37.2	1.59185	1.6268	1.49544	0.919256	0.919256	0.919256
37.6	1.48613	1.59786	1.64638	1.03037	1.03037	1.03037
38	1.72729	1.75439	1.57577	0.898187	0.898187	0.898187
38.4	1.77829	1.59798	1.75567	1.09868	1.09868	1.09868
38.8	1.59293	1.70329	1.61917	0.950616	0.950616	0.950616
39.2	1.63891	1.65991	1.62073	0.976397	0.976397	0.976397
39.6	1.60437	1.70301	1.53221	0.899705	0.899705	0.899705
40	1.71169	1.68398	1.6662	0.989443	0.989443	0.989443
40.4	1.71063	1.50323	1.66034	1.10451	1.10451	1.10451
40.8	1.55281	1.51291	1.45846	0.964012	0.964012	0.964012
41.2	1.4727	1.60713	1.45248	0.903768	0.903768	0.903768
41.6	1.53166	1.72805	1.57851	0.913462	0.913462	0.913462
42	1.50522	1.65249	1.48499	0.898633	0.898633	0.898633
42.4	1.76104	1.66888	1.46136	0.87565	0.87565	0.87565
42.8	1.63112	1.63812	1.60867	0.982019	0.982019	0.982019
43.2	1.38798	1.51977	1.36243	0.896476	0.896476	0.896476
43.6	1.64998	2.00761	1.59211	0.793034	0.793034	0.793034
44	1.5022	1.57572	1.47442	0.935712	0.935712	0.935712
44.4	1.67722	1.85481	1.55162	0.836539	0.836539	0.836539
44.8	1.47008	1.55319	1.36471	0.878653	0.878653	0.878653
45.2	1.67635	1.75479	1.65652	0.943999	0.943999	0.943999
45.6	1.50976	1.66644	1.48379	0.890395	0.890395	0.890395
46	1.59316	1.80484	1.64363	0.910677	0.910677	0.910677
46.4	1.76505	1.84808	1.73817	0.940525	0.940525	0.940525
46.8	1.6384	1.74233	1.5758	0.904423	0.904423	0.904423
47.2	1.68468	1.756	1.56333	0.89028	0.89028	0.89028
47.6	1.7803	1.84897	1.75521	0.949293	0.949293	0.949293
48	1.75292	1.93351	1.58167	0.818029	0.818029	0.818029
48.4	1.85029	1.85038	1.54123	0.832924	0.832924	0.832924
48.8	1.64625	1.66582	1.40319	0.842339	0.842339	0.842339
49.2	1.61205	1.80084	1.54287	0.856752	0.856752	0.856752
49.6	1.80212	1.90594	1.66551	0.873852	0.873852	0.873852
50	1.97088	1.99088	1.74201	0.874994	0.874994	0.874994
50.4	1.67788	1.89813	1.69426	0.892595	0.892595	0.892595
50.8	1.62106	1.71979	1.6069	0.934355	0.934355	0.934355
51.2	1.83434	1.94925	1.76509	0.905519	0.905519	0.905519
51.6	1.84673	1.84268	1.67683	0.909995	0.909995	0.909995
52	1.75777	1.95765	1.53843	0.785854	0.785854	0.785854
52.4	1.7649	1.84996	1.68405	0.910313	0.910313	0.910313
52.8	1.46828	1.65811	1.45975	0.880366	0.880366	0.880366
53.2	1.62967	1.87394	1.61257	0.860525	0.860525	0.860525
53.6	1.57372	1.76833	1.55593	0.879887	0.879887	0.879887
54	1.73357	1.73331	1.53143	0.883528	0.883528	0.883528
54.4	1.55561	1.6886	1.56271	0.925449	0.925449	0.925449
54.8	1.5062	1.71746	1.47598	0.859396	0.859396	0.859396
55.2	1.88694	1.93853	1.83036	0.944198	0.944198	0.944198
55.6	1.90804	2.03434	1.69145	0.83145	0.83145	0.83145
56	1.84702	1.94296	1.73159	0.891215	0.891215	0.891215
56.4	1.55351	1.70259	1.66098	0.975562	0.975562	0.975562
56.8	1.69918	1.83534	1.6919	0.921849	0.921849	0.921849
57.2	1.80174	2.07108	1.72404	0.832436	0.832436	0.832436
57.6	1.43513	1.70754	1.35117	0.791297	0.791297	0.791297
58	1.69276	1.68978	1.54228	0.912712	0.912712	0.912712
58.4	1.67945	1.66216	1.46036	0.878594	0.878594	0.878594
58.8	1.65891	1.79054	1.43054	0.798945	0.798945	0.798945
59.2	1.8897	1.9887	1.77255	0.891309	0.891309	0.891309
59.6	1.89634	2.10875	1.76964	0.83919	0.83919	0.83919
60	1.61211	1.74886	1.58054	0.903759	0.903759	0.903759
60.4	1.64919	1.95724	1.72967	0.883725	0.883725	0.883725
60.8	1.71586	1.76382	1.71631	0.973064	0.973064	0.973064
61.2	2.03399	1.83177	1.52845	0.834411	0.834411	0.834411
61.6	1.683	1.64094	1.49547	0.911349	0.911349	0.911349
62	1.70755	1.99126	1.70743	0.85746	0.85746	0.85746
62.4	1.50396	1.79777	1.51751	0.844103	0.844103	0.844103
62.8	2.01336	2.34486	1.93371	0.824657	0.824657	0.824657
63.2	1.94969	2.15108	1.71368	0.796663	0.796663	0.796663
63.6	1.81525	1.69814	1.68184	0.990397	0.990397	0.990397
64	1.62786	1.91693	1.61957	0.844877	0.844877	0.844877
64.4	1.72047	1.99152	1.8801	0.944049	0.944049	0.944049
64.8	1.85274	1.85592	1.72322	0.9285	0.9285	0.9285
65.2	1.76989	2.0349	1.68564	0.828363	0.828363	0.828363
65.6	1.92263	2.20365	2.05058	0.930536	0.930536	0.930536
66	1.71609	1.71946	1.72106	1.00093	1.00093	1.00093
66.4	1.86537	1.91714	1.74748	0.911502	0.911502	0.911502
66.8	1.61594	1.8361	1.58828	0.865033	0.865033	0.865033
67.2	2.02501	1.91724	1.70309	0.888306	0.888306	0.888306
67.6	1.80857	2.11529	1.83129	0.865743	0.865743	0.865743
68	1.57767	1.82089	1.5415	0.846567	0.846567	0.846567
68.4	2.00808	1.9679	1.71145	0.869685	0.869685	0.869685
68.8	1.92031	2.14911	1.8244	0.848912	0.848912	0.848912
69.2	1.9522	2.06542	1.739	0.841959	0.841959	0.841959
69.6	1.75897	1.93974	1.55988	0.804168	0.804168	0.804168
70	1.7918	2.08012	1.7203	0.827017	0.827017	0.827017
70.4	1.88384	2.09286	1.7476	0.835027	0.835027	0.835027
70.8	2.06575	2.15068	2.04388	0.950342	0.950342	0.950342
71.2	1.51769	1.8238	1.54989	0.849812	0.849812	0.849812
71.6	1.9332	2.04995	1.75393	0.855596	0.855596	0.855596
72	1.86424	2.15337	1.86035	0.863926	0.863926	0.863926
72.4	1.80829	1.99835	1.79745	0.899468	0.899468	0.899468
72.8	1.79689	1.96237	1.7833	0.908747	0.908747	0.908747
73.2	1.84704	2.01624	1.77048	0.878114	0.878114	0.878114
73.6	1.59367	1.86087	1.83276	0.984894	0.984894	0.984894
74	1.85693	1.92477	1.69871	0.882549	0.882549	0.882549
74.4	1.93844	2.23124	1.89649	0.849971	0.849971	0.849971
74.8	1.58857	1.80016	1.52952	0.849655	0.849655	0.849655
75.2	1.88365	2.16409	2.03873	0.942074	0.942074	0.942074
75.6	1.82142	1.98842	1.77984	0.895101	0.895101	0.895101
76	1.83071	2.07339	1.72986	0.834313	0.834313	0.834313
76.4	2.15559	2.17228	1.81764	0.836745	0.836745	0.836745
76.8	1.89493	1.95262	1.90796	0.977127	0.977127	0.977127
77.2	2.28061	2.3719	2.12863	0.897439	0.897439	0.897439
77.6	1.74177	1.84241	1.74663	0.948016	0.948016	0.948016
78	1.91167	1.96432	1.74145	0.886539	0.886539	0.886539
78.4	1.99201	2.09795	1.88192	0.897026	0.897026	0.897026
78.8	1.91112	2.0605	1.95204	0.947361	0.947361	0.947361
79.2	1.81395	2.05781	1.77664	0.863367	0.863367	0.863367
79.6	2.08342	2.25537	1.90681	0.845453	0.845453	0.845453
80	1.90782	1.99806	1.82447	0.913121	0.913121	0.913121
80.4	1.9969	2.19214	1.84548	0.841863	0.841863	0.841863
80.8	1.74705	1.82599	1.73642	0.950944	0.950944	0.950944
81.2	1.52304	1.80381	1.51531	0.84006	0.84006	0.84006
81.6	1.77879	2.06921	1.76532	0.853139	0.853139	0.853139
82	2.00102	2.20833	1.88087	0.851716	0.851716	0.851716
82.4	1.97406	2.20987	1.80898	0.818589	0.818589	0.818589
82.8	2.07904	2.22202	1.95651	0.880513	0.880513	0.880513
83.2	2.01244	2.28503	1.90555	0.833928	0.833928	0.833928
83.6	2.04295	2.11159	1.88483	0.892612	0.892612	0.892612
84	1.69013	2.02153	1.82721	0.903878	0.903878	0.903878
84.4	1.99658	2.13261	1.72321	0.80803	0.80803	0.80803
84.8	1.9609	2.49184	2.05953	0.826512	0.826512	0.826512
85.2	2.15632	2.3002	2.00652	0.872324	0.872324	0.872324
85.6	2.13887	2.29347	1.87973	0.819603	0.819603	0.819603
86	1.95094	2.00934	1.86063	0.925991	0.925991	0.925991
86.4	2.13137	2.49697	1.98203	0.793775	0.793775	0.793775
86.8	2.3568	2.44966	2.15383	0.879236	0.879236	0.879236
87.2	2.08557	2.01941	1.86954	0.925788	0.925788	0.925788
87.6	2.0878	2.30326	1.91285	0.830496	0.830496	0.830496
88	1.92124	2.16628	1.95844	0.904057	0.904057	0.904057
88.4	2.00205	2.12996	1.88704	0.88595	0.88595	0.88595
88.8	1.98852	2.46984	2.03676	0.824652	0.824652	0.824652
89.2	2.3119	2.30825	2.09881	0.909263	0.909263	0.909263
89.6	1.8314	2.20464	1.70868	0.775038	0.775038	0.775038
90	2.09875	2.37562	2.02144	0.850911	0.850911	0.850911
90.4	2.13804	2.21167	1.94799	0.880778	0.880778	0.880778
90.8	2.12649	2.24439	1.93553	0.862387	0.862387	0.862387
91.2	1.91797	2.10513	1.96119	0.931625	0.931625	0.931625
91.6	1.83677	2.19389	1.70764	0.778364	0.778364	0.778364
92	2.26735	2.30806	2.13435	0.924737	0.924737	0.924737
92.4	2.5181	2.5405	2.38387	0.938345	0.938345	0.938345
92.8	1.81867	1.75445	1.64097	0.935318	0.935318	0.935318
93.2	2.18957	2.06892	1.82616	0.882666	0.882666	0.882666
93.6	2.09195	2.16695	1.98541	0.916226	0.916226	0.916226
94	2.37259	2.39557	2.08292	0.869488	0.869488	0.869488
94.4	1.78852	2.11293	1.70867	0.808672	0.808672	0.808672
94.8	2.00028	2.29412	1.88818	0.82305	0.82305	0.82305
95.2	1.97589	2.52739	2.09058	0.827169	0.827169	0.827169
95.6	1.84931	2.08303	1.79	0.859323	0.859323	0.859323
96	2.05585	2.32804	1.95421	0.83942	0.83942	0.83942
96.4	1.89367	2.09675	1.95531	0.932541	0.932541	0.932541
96.8	1.97855	2.05854	1.76293	0.856398	0.856398	0.856398
97.2	2.30125	2.26405	1.95923	0.865363	0.865363	0.865363
97.6	1.99128	2.41454	1.81697	0.75251	0.75251	0.75251
98	1.9711	1.9592	1.73067	0.883353	0.883353	0.883353
98.4	2.25916	2.30204	1.9071	0.828438	0.828438	0.828438
98.8	2.01162	2.05872	1.95704	0.950611	0.950611	0.950611
99.2	2.26088	2.33019	2.05346	0.881243	0.881243	0.881243
99.6	2.34694	2.54145	2.12474	0.836034	0.836034	0.836034
100	1.83292	2.17421	1.80562	0.830475	0.830475	0.830475
100.4	2.10083	2.33945	1.88931	0.807588	0.807588	0.807588
100.8	2.22288	2.24612	1.99023	0.886076	0.886076	0.886076
101.2	1.93136	2.30416	2.01159	0.873024	0.873024	0.873024
101.6	1.98429	2.09899	1.85596	0.884217	0.884217	0.884217
102	2.61274	2.54885	2.16616	0.849861	0.849861	0.849861
102.4	2.189	2.60016	2.09903	0.807272	0.807272	0.807272
102.8	2.56849	2.5853	2.31407	0.895088	0.895088	0.895088
103.2	2.5164	2.66275	2.24743	0.844028	0.844028	0.844028
103.6	1.83095	2.12738	1.75239	0.823732	0.823732	0.823732
104	1.95247	2.2821	2.08428	0.913316	0.913316	0.913316
104.4	2.08571	2.30812	2.03143	0.88012	0.88012	0.88012
104.8	2.1033	2.4026	1.95248	0.812654	0.812654	0.812654
105.2	2.44212	2.41869	2.0965	0.866791	0.866791	0.866791
105.6	2.50208	2.7787	2.31466	0.833	0.833	0.833
106	2.45593	2.82279	2.25894	0.800249	0.800249	0.800249
106.4	2.26502	2.5539	2.01643	0.78955	0.78955	0.78955
106.8	2.43754	2.6027	2.21526	0.851138	0.851138	0.851138
107.2	2.26963	2.52741	2.14336	0.848047	0.848047	0.848047
107.6	2.07427	2.74181	2.04732	0.746705	0.746705	0.746705
108	2.37027	2.56532	2.06117	0.803475	0.803475	0.803475
108.4	2.54314	2.72342	2.3379	0.858441	0.858441	0.858441
108.8	2.63657	2.95892	2.6768	0.904655	0.904655	0.904655
109.2	2.05976	2.44277	2.05541	0.841424	0.841424	0.841424
109.6	2.1317	2.4842	2.092	0.842122	0.842122	0.842122
110	2.46351	2.44756	2.26431	0.925129	0.925129	0.925129
110.4	2.00212	2.32667	2.01127	0.86444	0.86444	0.86444
110.8	2.36686	2.67432	2.16072	0.80795	0.80795	0.80795
111.2	1.88119	2.18674	1.83482	0.839065	0.839065	0.839065
111.6	2.3904	2.53762	2.27215	0.895387	0.895387	0.895387
112	2.37916	2.56461	2.0853	0.813106	0.813106	0.813106
112.4	2.65766	2.69904	2.50403	0.927748	0.927748	0.927748
112.8	2.12414	2.34059	1.92083	0.820659	0.820659	0.820659
113.2	2.42937	2.68184	2.47525	0.922967	0.922967	0.922967
113.6	2.40571	2.65416	2.22558	0.838526	0.838526	0.838526
114	2.59239	2.83878	2.72474	0.959827	0.959827	0.959827
114.4	2.1428	2.47622	2.01511	0.813784	0.813784	0.813784
114.8	2.61702	2.98348	2.33861	0.783853	0.783853	0.783853
115.2	2.51125	2.65216	2.27651	0.858362	0.858362	0.858362
115.6	2.46372	2.66532	2.26776	0.850837	0.850837	0.850837
116	2.31898	2.53238	1.99376	0.787304	0.787304	0.787304
116.4	2.53658	2.56048	2.15998	0.843584	0.843584	0.843584

[truncated: 1 more sheets: HER2 Receptor]
